# Supplementary material for: Small area analysis of HIV viral load suppression patterns in a high priority district (2012–2016), South Africa
Source: PLOS Glob Public Health. 2023 Mar 31;3(3):e0001728. doi: 10.1371/journal.pgph.0001728 (PMC10065273; doi:10.1371/journal.pgph.0001728)
Supplement: S1 Data — (XLSX) [file pgph.0001728.s001.xlsx]

## Sheet: Ward_level
WARDNO	population	vl_12	vl_13	vl_14	vl_15	vl_16	tb_12	tb_13	tb_14	tb_15	tb_16	no income_12	Low literacy levels_12	no income_13	Low literacy levels_13	no income_14	Low literacy levels_14	no income_15	Low literacy levels_15	no income_16	Low literacy levels_16	pop_12	popdensity_12	median age	female	area	prop_noincome12	prop_no_edu12	prop_noincome13	prop_no_edu13	prop_noincome14	prop_no_edu14	prop_noincome15	prop_no_edu15	prop_noincome16	prop_no_edu16	prop_female12	pop_13	popdensity_13	pop_14	popdensity_14	pop_15	popdensity_15	pop_16	popdensity_16	female_13	female_14	female_15	female_16
1	54887	1730	102	1213	6793	43568	0.67	1	0.38	0.64	0.7	3441	3831	3520.14	3919.11	3587.03	3993.58	3651.59	4065.46	3713.67	4134.57	54887	1328.98	29	22696	41.3	0.0626924	0.0697979	0.0612829	0.0682287	0.0615235	0.0684965	0.0615839	0.0685638	0.0616445	0.0686312	0.413504	56149.4	1359.55	57216.2	1385.38	58246.1	1410.32	59236.3	1434.29	23331.5	23751.5	24084	24517.5
2	33105	455180	14849	291900	34622	15135	0	1	0.63	0.43	0.5	2573	2813	2632.18	2877.7	2682.19	2932.38	2730.47	2985.16	2776.89	3035.91	33105	14393.5	27	12674	2.3	0.0777224	0.0849721	0.075975	0.0830616	0.0762732	0.0833877	0.0763481	0.0834696	0.0764232	0.0835517	0.382842	33866.4	14724.5	34509.9	15004.3	35131.1	15274.4	35728.3	15534	13028.9	13263.4	13449.1	13691.2
5	27208	0	27110	153323	27225	235	0	1	0.53	0.65	0.62	1783	2521	1824.01	2578.98	1858.67	2627.98	1892.12	2675.29	1924.29	2720.77	27208	15115.6	28	13900	1.8	0.0655322	0.0926566	0.0640588	0.0905734	0.0643103	0.0909289	0.0643735	0.0910182	0.0644368	0.0911077	0.510879	27833.8	15463.2	28362.6	15757	28873.2	16040.6	29364	16313.3	14289.2	14546.4	14750.1	15015.6
6	29557	967232	6141	173748	45442	24542	0.41	0.71	0.67	0.62	0.6	1938	2182	1982.57	2232.19	2020.24	2274.6	2056.61	2315.54	2091.57	2354.9	29557	15556.3	27	14881	1.9	0.0655682	0.0738235	0.0640941	0.0721637	0.0643457	0.072447	0.0644089	0.0725181	0.0644722	0.0725894	0.503468	30236.8	15914.1	30811.3	16216.5	31365.9	16508.4	31899.1	16789	15297.7	15573	15791	16075.3
7	25546	56594	32970	40492	101628	439	0.62	0.696	0.67	0.78	0.47	1442	1333	1475.17	1363.66	1503.19	1389.57	1530.25	1414.58	1556.27	1438.63	25546	15027.1	27	11176	1.7	0.0564472	0.0521804	0.0551781	0.0510072	0.0553947	0.0512074	0.0554491	0.0512577	0.0555036	0.0513081	0.437485	26133.6	15372.7	26630.1	15664.8	27109.4	15946.7	27570.3	16217.8	11488.9	11695.7	11859.5	12072.9
8	32571	30437	64409	31975	180076	145737	0.64	0.62	0.65	0.56	0.48	2567	2711	2626.04	2773.35	2675.94	2826.05	2724.1	2876.92	2770.41	2925.82	32571	6031.67	26	14330	5.4	0.0788124	0.0832336	0.0770405	0.0813622	0.0773429	0.0816816	0.0774189	0.0817618	0.077495	0.0818422	0.439962	33320.1	6170.39	33953.2	6287.63	34564.4	6400.81	35152	6509.62	14731.2	14996.4	15206.4	15480.1
10	25729	4182	37128	198195	83788	21132	1	0.9	0.65	0.76	0.81	1311	1705	1341.15	1744.21	1366.63	1777.36	1391.23	1809.35	1414.89	1840.11	25729	10720.4	27	8166	2.4	0.0509542	0.0662676	0.0498086	0.0647777	0.0500041	0.065032	0.0500532	0.0650959	0.0501024	0.0651599	0.317385	26320.8	10967	26820.9	11175.4	27303.6	11376.5	27767.8	11569.9	8394.65	8545.75	8665.39	8821.37
11	30888	4817	14570	76175	81861	85849	0.26	0.33	0.2	0.23	0.48	1370	2259	1401.51	2310.96	1428.14	2354.87	1453.85	2397.25	1478.56	2438.01	30888	13429.6	26	14096	2.3	0.0443538	0.0731352	0.0433566	0.0714909	0.0435268	0.0717715	0.0435695	0.071842	0.0436124	0.0719127	0.456358	31598.4	13738.4	32198.8	13999.5	32778.4	14251.5	33335.6	14493.7	14490.7	14751.5	14958	15227.3
12	36772	3131	2020	504	26656	76836	0.31	0.28	0.34	0.4	0.44	3523	2445	3604.03	2501.24	3672.51	2548.76	3738.61	2594.64	3802.17	2638.74	36772	5930.97	26	10281	6.2	0.0958066	0.0664908	0.0936526	0.0649959	0.0940202	0.065251	0.0941126	0.0653151	0.0942051	0.0653794	0.279588	37617.8	6067.38	38332.5	6182.66	39022.5	6293.95	39685.9	6400.95	10568.9	10759.1	10909.7	11106.1
13	29580	36258	26618	123007	62723	35320	0.57	0.53	0.51	0.66	0.66	1294	1083	1323.76	1107.91	1348.91	1128.96	1373.19	1149.28	1396.54	1168.82	29580	2506.78	27	12041	11.8	0.0437458	0.0366126	0.0427622	0.0357894	0.0429301	0.0359299	0.0429723	0.0359652	0.0430145	0.0360006	0.407066	30260.3	2564.44	30835.3	2613.16	31390.3	2660.2	31924	2705.42	12378.1	12601	12777.4	13007.4
16	27285	7014	1573	0	204593	561	0.45	0.6	0	1	0.47	928	568	949.344	581.064	967.382	592.104	984.794	602.762	1001.54	613.009	27285	2550	32	11275	10.7	0.0340114	0.0208173	0.0332467	0.0203493	0.0333772	0.0204291	0.03341	0.0204492	0.0334428	0.0204693	0.413231	27912.6	2608.65	28442.9	2658.21	28954.9	2706.06	29447.1	2752.07	11590.7	11799.3	11964.5	12179.9
17	36765	159484	7047	129568	167967	19466	0.25	0.63	0.33	0.53	0.49	1087	876	1112	896.148	1133.13	913.175	1153.53	929.612	1173.14	945.415	36765	673.352	30	12061	54.6	0.0295662	0.023827	0.0289014	0.0232913	0.0290149	0.0233827	0.0290434	0.0234057	0.0290719	0.0234287	0.328057	37610.6	688.839	38325.2	701.927	39015	714.561	39678.3	726.709	12398.7	12621.9	12798.6	13029
18	27441	432	153523	1001651	14195	100777	1	0.54	0.55	0.5	0.5	896	613	916.608	627.099	934.024	639.014	950.836	650.516	967	661.575	27441	2638.56	34	14623	10.4	0.0326519	0.0223388	0.0319178	0.0218366	0.0320431	0.0219223	0.0320745	0.0219438	0.0321061	0.0219654	0.532889	28072.1	2699.24	28605.5	2750.53	29120.4	2800.04	29615.5	2847.64	15032.4	15303	15517.3	15796.6
20	28918	0	0	0	1150	373	0	0	0	1	0.67	844	1386	863.412	1417.88	879.817	1444.82	895.654	1470.82	910.88	1495.83	28918	1830.25	38	11151	15.8	0.029186	0.0479286	0.0285298	0.0468511	0.0286418	0.047035	0.0286699	0.0470812	0.0286981	0.0471275	0.385608	29583.1	1872.35	30145.2	1907.92	30687.8	1942.27	31209.5	1975.28	11463.2	11669.6	11832.9	12045.9
22	29238	284421	0	103021	260658	22217	0.47	0	0.36	0.44	0.41	1118	713	1143.71	729.399	1165.44	743.258	1186.42	756.636	1206.59	769.499	29238	1827.38	31	10264	16	0.0382379	0.0243861	0.0373782	0.0238378	0.0375249	0.0239314	0.0375618	0.0239549	0.0375987	0.0239784	0.35105	29910.5	1869.4	30478.8	1904.92	31027.4	1939.21	31554.9	1972.18	10551.4	10741.3	10891.7	11087.7
23	28739	399	1037	1264	7009	25375	0	0.38	0.46	0.5	0.49	1054	822	1078.24	840.906	1098.73	856.883	1118.51	872.307	1137.52	887.136	28739	1395.1	35	18643	20.6	0.0366749	0.0286022	0.0358503	0.0279592	0.0359911	0.0280689	0.0360264	0.0280965	0.0360619	0.0281241	0.6487	29400	1427.18	29958.6	1454.3	30497.9	1480.48	31016.3	1505.65	19165	19510	19783.1	20139.2
25	44065	9953	163762	13264	350278	84857	0.534	0.45	0.49	0.48	0.48	2613	5362	2673.1	5485.33	2723.89	5589.55	2772.92	5690.16	2820.06	5786.89	44065	164.606	31	17704	267.7	0.0592988	0.121684	0.0579656	0.118948	0.0581931	0.119415	0.0582503	0.119532	0.0583075	0.11965	0.40177	45078.5	168.392	45935	171.591	46761.8	174.68	47556.8	177.649	18199.7	18527.3	18786.7	19124.8
26	33025	1819	518	59	97690	57333	0.4	0.68	0.53	0.71	0.73	2385	4479	2439.86	4582.02	2486.21	4669.08	2530.96	4753.12	2573.99	4833.92	33025	4027.44	25	23637	8.2	0.072218	0.135625	0.0705943	0.132575	0.0708715	0.133096	0.0709411	0.133226	0.0710108	0.133357	0.715731	33784.6	4120.07	34426.5	4198.35	35046.2	4273.92	35641.9	4346.58	24298.8	24736.2	25082.5	25534
27	23858	399	193	25341	144819	76465	0.4	0.9	0.69	0.73	0.67	726	514	742.698	525.822	0	535.813	0	545.457	0	554.73	23858	1289.62	37	17641	18.5	0.03043	0.0215441	0.0297459	0.0210598	0.0298627	0.0211424	0	0.0211632	0	0.021184	0.739417	24406.7	1319.28	24870.5	1344.35	25318.1	1368.55	25748.5	1391.81	18134.9	18461.4	18719.8	19056.8
28	25854	0	467	10835	278	39448	0	0.5	0.31	0.56	0.72	788	739	806.124	755.997	821.44	770.361	836.226	784.227	850.442	797.559	25854	2068.32	37	16560	12.5	0.0304788	0.0285836	0.0297936	0.0279409	0.0299105	0.0280506	0.0299399	0.0280782	0.0299694	0.0281058	0.64052	26448.6	2115.89	26951.2	2156.09	27436.3	2194.9	27902.7	2232.22	17023.7	17330.1	17572.7	17889
29	18506	102770	429	267	19	926	0.33	0.45	0.65	0.25	0.5	706	1268	722.238	1297.16	735.961	1321.81	749.208	1345.6	761.944	1368.48	18506	4870	28	16368	3.8	0.0381498	0.0685183	0.0372921	0.0669778	0.0374385	0.0672407	0.0374752	0.0673068	0.0375121	0.067373	0.88447	18931.6	4982.01	19291.3	5076.67	19638.6	5168.05	19972.4	5255.91	16826.3	17129.2	17369	17681.6
30	22602	399	66	38	268	1664	0.09	0.04	0.2	0.76	0.72	1533	2245	1568.26	2296.64	1598.06	2340.27	1626.82	2382.4	1654.48	2422.9	22602	7534	27	17290	3	0.0678259	0.0993275	0.0663009	0.0970943	0.0665612	0.0974755	0.0666266	0.0975712	0.0666921	0.0976672	0.764977	23121.8	7707.28	23561.2	7853.72	23985.3	7995.09	24393	8131	17774.1	18094.1	18347.4	18677.6
31	34177	138192	6638	205356	55622	71291	0.75	0	0.43	0.42	0.34	1481	1584	1515.06	1620.43	1543.85	1651.22	1571.64	1680.94	1598.36	1709.52	34177	1270.52	29	18360	26.9	0.0433332	0.046347	0.042359	0.0453049	0.0425253	0.0454828	0.042567	0.0455275	0.0426089	0.0455722	0.537203	34963.1	1299.74	35627.4	1324.44	36268.7	1348.28	36885.2	1371.2	18874.1	19213.8	19482.8	19833.5
32	24277	299	670	97731	334	32039	1	0.86	0.59	0.56	0.48	817	613	835.791	627.099	851.671	639.014	867.001	650.516	881.74	661.575	24277	912.669	32	14304	26.6	0.0336533	0.0252502	0.0328966	0.0246825	0.0330258	0.0247794	0.0330582	0.0248038	0.0330907	0.0248282	0.5892	24835.4	933.661	25307.2	951.4	25762.8	968.525	26200.7	984.99	14704.5	14969.2	15178.8	15452
33	40747	695	230	157	55409	12428	0.5	0.5	0.62	0.64	0.57	5674	3067	5804.5	3137.54	5914.79	3197.15	6021.25	3254.7	6123.62	3310.03	40747	2546.69	30	15603	16	0.13925	0.0752693	0.136119	0.0735771	0.136653	0.0738659	0.136787	0.0739385	0.136922	0.0740112	0.382924	41684.2	2605.26	42476.2	2654.76	43240.8	2702.55	43975.8	2748.49	16039.9	16328.6	16557.2	16855.2
34	25978	0	61487	6575	22767	110231	0	0.57	0.54	0.61	0.46	1247	1598	1275.68	1634.75	1299.92	1665.81	1323.32	1695.8	1345.81	1724.63	25978	7872.12	26	15554	3.3	0.0480022	0.0615136	0.0469229	0.0601306	0.0471071	0.0603666	0.0471534	0.0604259	0.0471998	0.0604853	0.598737	26575.5	8053.18	27080.4	8206.19	27567.9	8353.9	28036.5	8495.92	15989.5	16277.3	16505.2	16802.3
35	28099	32372	330267	24438	235532	297033	0.53	0.61	57	0.53	0.53	2717	1746	2779.49	1786.16	2832.3	1820.1	2883.28	1852.86	2932.3	1884.36	28099	5108.91	28	21066	5.5	0.0966938	0.0621374	0.0945199	0.0607404	0.0948909	0.0609788	0.0949841	0.0610387	0.0950775	0.0610988	0.749706	28745.3	5226.41	29291.4	5325.72	29818.7	5421.58	30325.6	5513.75	21655.8	22045.7	22354.3	22756.7
36	27056	7488	57656	16937	79475	70356	0.6	0.42	0.61	0.63	0.56	1105	890	1130.41	910.47	1151.89	927.769	1172.63	944.469	1192.56	960.525	27056	898.87	32	19783	30.1	0.0408412	0.0328947	0.039923	0.0321552	0.0400797	0.0322814	0.0401191	0.0323131	0.0401585	0.0323449	0.731187	27678.3	919.544	28204.2	937.016	28711.9	953.882	29200	970.098	20336.9	20703	20992.8	21370.7
37	30436	2906	22	629	102	85167	1	0.75	0.39	0.27	0.41	907	537	927.861	549.351	945.49	559.789	962.509	569.865	978.872	579.553	30436	2271.34	33	14551	13.4	0.0298002	0.0176436	0.0291302	0.0172469	0.0292446	0.0173146	0.0292733	0.0173316	0.0293021	0.0173487	0.478085	31136	2323.58	31727.6	2367.73	32298.7	2410.35	32847.8	2451.33	14958.4	15227.7	15440.9	15718.8
38	33677	53057	60164	71464	209935	471760	0.5	0.44	0.38	0.39	0.46	742	610	759.066	624.03	773.488	635.887	787.411	647.333	800.797	658.337	33677	2760.41	36	16827	12.2	0.0220328	0.0181133	0.0215375	0.017706	0.021622	0.0177755	0.0216433	0.017793	0.0216645	0.0178105	0.499659	34451.6	2823.9	35106.2	2877.55	35738.1	2929.35	36345.6	2979.15	17298.2	17609.5	17856.1	18177.5
39	34617	390	4484	24684	70292	1781	0.44	0.45	0.32	0.37	0.44	1016	1131	1039.37	1157.01	1059.12	1179	1078.18	1200.22	1096.51	1220.62	34617	1602.64	31	13458	21.6	0.0293497	0.0326718	0.0286899	0.0319373	0.0288025	0.0320626	0.0288308	0.0320941	0.0288591	0.0321257	0.388769	35413.2	1639.5	36086	1670.65	36735.6	1700.72	37360.1	1729.63	13834.8	14083.9	14281	14538.1
40	30488	12247	1344	8727	17128	12806	0.43	0.17	0.31	0.47	0.48	1544	1864	1579.51	1906.87	1609.52	1943.1	1638.49	1978.08	1666.35	2011.71	30488	1881.98	26	11313	16.2	0.0506429	0.0611388	0.0495043	0.0597642	0.0496986	0.0599988	0.0497474	0.0600578	0.0497963	0.0601168	0.371064	31189.2	1925.26	31781.8	1961.84	32353.9	1997.15	32903.9	2031.11	11629.8	11839.1	12004.8	12220.9
41	42410	22194	30308	65164	7272	8006	0.11	0.27	0.3	0.24	0.3	1953	2247	1997.92	2298.68	2035.88	2342.36	2072.53	2384.52	2107.76	2425.06	42410	4283.84	25	15976	9.9	0.0460505	0.0529828	0.0450151	0.0517916	0.0451918	0.0519949	0.0452362	0.052046	0.0452807	0.0520971	0.376704	43385.4	4382.37	44209.8	4465.63	45005.5	4546.01	45770.6	4623.3	16423.3	16718.9	16953	17258.2
42	36028	85013	132421	123430	250762	0	0.12	0.24	1	0.75	0	2712	2265	2774.38	2317.09	2827.09	2361.12	2877.98	2403.62	2926.9	2444.48	36028	1435.38	27	11105	25.1	0.0752748	0.0628678	0.0735824	0.0614543	0.0738712	0.0616956	0.0739438	0.0617562	0.0740165	0.0618169	0.308232	36856.6	1468.39	37556.9	1496.29	38232.9	1523.22	38882.9	1549.12	11415.9	11621.4	11784.1	11996.2
43	26967	135289	27559	17083	6787	51918	1	1	0.72	0.6	0.71	516	565	527.868	577.995	537.897	588.977	547.58	599.578	556.889	609.771	26967	1254.28	30	15910	21.5	0.0191345	0.0209515	0.0187043	0.0204805	0.0187777	0.0205609	0.0187962	0.0205811	0.0188146	0.0206013	0.58998	27587.2	1283.13	28111.4	1307.51	28617.4	1331.04	29103.9	1353.67	16355.5	16649.9	16883	17186.9
44	32104	573	107062	101522	25314	38680	0.59	0.46	0.51	0.45	0.53	1061	1706	1085.4	1745.24	1106.03	1778.4	1125.93	1810.41	1145.07	1841.19	32104	5262.95	27	15972	6.1	0.0330488	0.0531398	0.0323058	0.0519451	0.0324326	0.052149	0.0324645	0.0522002	0.0324964	0.0522515	0.497508	32842.4	5384	33466.4	5486.29	34068.8	5585.05	34648	5679.99	16419.2	16714.8	16948.8	17253.8
45	30413	0	0	636272	137762	1359043	0	0	0.69	0.64	0.49	1845	2678	1887.43	2739.59	1923.3	2791.65	1957.92	2841.9	1991.2	2890.21	30413	1192.67	26	15779	25.5	0.0606648	0.0880545	0.0593009	0.0860747	0.0595337	0.0864126	0.0595922	0.0864975	0.0596508	0.0865825	0.518824	31112.5	1220.1	31703.6	1243.28	32274.3	1265.66	32823	1287.18	16220.8	16512.8	16744	17045.4
47	30275	131367	193	42309	150	73457	0.33	1	0.43	0.5	0.43	1323	2023	1353.43	2069.53	1379.14	2108.85	1403.97	2146.81	1427.84	2183.31	30275	9766.13	26	14583	3.1	0.0436994	0.0668208	0.0427169	0.0653185	0.0428846	0.0655749	0.0429267	0.0656393	0.0429689	0.0657038	0.481685	30971.3	9990.75	31559.8	10180.6	32127.9	10363.8	32674	10540	14991.3	15261.2	15474.8	15753.4
48	23139	0	0	643454	13351	94	0	0	0.5	1	1	1065	1753	1089.49	1793.32	1110.2	1827.39	1130.18	1860.29	1149.39	1891.91	23139	8263.93	26	10659	2.8	0.0460262	0.0757595	0.0449914	0.0740562	0.045168	0.0743469	0.0452124	0.07442	0.0452568	0.0744932	0.460651	23671.2	8454	24120.9	8614.62	24555.1	8769.69	24972.6	8918.77	10957.5	11154.7	11310.9	11514.4
49	25275	450	143061	8075	114488	268113	1	0.79	0.57	0.82	0.8	1371	1867	1402.53	1909.94	1429.18	1946.23	1454.91	1981.26	1479.64	2014.94	25275	6651.32	27	11735	3.8	0.0542433	0.0738675	0.0530238	0.0722067	0.0532319	0.0724901	0.0532842	0.0725614	0.0533366	0.0726327	0.464293	25856.3	6804.3	26347.6	6933.58	26821.9	7058.38	27277.8	7178.37	12063.6	12280.7	12452.7	12676.8
50	27412	55	94463	0	11689	131529	0	0	0	0.53	0.5	1961	2187	2006.1	2237.3	2044.22	2279.81	2081.01	2320.85	2116.39	2360.3	27412	13053.3	27	14753	2.1	0.071538	0.0797826	0.0699296	0.0779888	0.0702041	0.078295	0.0702731	0.0783719	0.0703422	0.0784489	0.538195	28042.5	13353.6	28575.3	13607.3	29089.6	13852.2	29584.2	14087.7	15166.1	15439.1	15655.2	15937
51	30917	1190	33561	9365	93920	36757	0.85	0.77	0.66	0.76	0.72	2381	2455	2435.76	2511.47	2482.04	2559.18	2526.72	2605.25	2569.67	2649.54	30917	13442.2	26	18452	2.3	0.0770126	0.0794062	0.0752812	0.0776209	0.0755767	0.0779256	0.0756509	0.0780021	0.0757253	0.0780788	0.596824	31628.1	13751.3	32229	14012.6	32809.1	14264.8	33366.9	14507.3	18968.7	19310.1	19580.4	19932.9
52	32880	450	158966	69907	151346	21638	0.47	0.48	0.52	0.53	0.5	3119	2892	3190.74	2958.52	3251.36	3014.73	3309.89	3068.99	3366.15	3121.17	32880	13152	27	14303	2.5	0.0948601	0.0879562	0.0927274	0.0859787	0.0930914	0.0863162	0.0931828	0.086401	0.0932744	0.0864859	0.435006	33636.2	13454.5	34275.3	13710.1	34892.3	13956.9	35485.5	14194.2	14703.5	14968.1	15177.7	15450.9
53	35887	16895	56216	271705	3372	23837	0.7	0.71	0.64	0.68	0.69	2077	2845	2124.77	2910.43	2165.14	2965.73	2204.11	3019.12	2241.58	3070.44	35887	1429.76	26	22613	25.1	0.0578761	0.0792766	0.0565749	0.0774943	0.056797	0.0777984	0.0568528	0.0778749	0.0569087	0.0779514	0.630117	36712.4	1462.65	37409.9	1490.44	38083.3	1517.26	38730.7	1543.06	23246.2	23664.6	23995.9	24427.8
56	24148	66964	66187	23179	28784	58348	0.5	0.91	0.71	0.71	0.64	1285	1917	1314.56	1961.09	1339.53	1998.35	1363.64	2034.32	1386.83	2068.91	24148	9287.69	27	10626	2.6	0.0532135	0.0793855	0.0520171	0.0776006	0.0522213	0.0779053	0.0522726	0.0779818	0.052324	0.0780585	0.440036	24703.4	9501.31	25172.8	9681.83	25625.9	9856.11	26061.5	10023.7	10923.5	11120.2	11275.8	11478.8
57	34258	46108	41423	16955	5863	58999	0.11	0.27	0.2	0.25	0.2	2653	2644	2714.02	2704.81	2765.59	2756.2	2815.37	2805.82	2863.23	2853.51	34258	10381.2	25	8386	3.3	0.0774418	0.0771791	0.0757007	0.0754438	0.0759978	0.07574	0.0760725	0.0758144	0.0761473	0.0758889	0.24479	35045.9	10620	35711.8	10821.8	36354.6	11016.6	36972.6	11203.8	8620.81	8775.98	8898.85	9059.03
58	44343	178	0	98	3269	1421	0.55	0	0.33	0.49	0.49	1983	3737	2028.61	3822.95	2067.15	3895.59	2104.36	3965.71	2140.14	4033.12	44343	11370	25	15996	3.9	0.0447196	0.0842749	0.0437141	0.0823801	0.0438857	0.0827035	0.0439289	0.0827847	0.043972	0.0828661	0.360733	45362.9	11631.5	46224.8	11852.5	47056.8	12065.9	47856.8	12271	16443.9	16739.9	16974.2	17279.8
62	23846	36540	277349	89612	25265	350648	0.33	0.47	0.37	0.38	0.54	1270	2886	1299.21	2952.38	1323.89	3008.47	1347.73	3062.63	1370.64	3114.69	23846	506.285	23	15291	47.1	0.0532584	0.121027	0.052061	0.118306	0.0522654	0.11877	0.0523167	0.118887	0.0523681	0.119004	0.64124	24394.5	517.929	24858	527.77	25305.4	537.27	25735.6	546.403	15719.1	16002.1	16226.1	16518.2
63	35461	257	18560	164810	52890	78172	0.45	0.68	0.29	0.37	0.38	1966	3413	2011.22	3491.5	2049.43	3557.84	2086.32	3621.88	2121.79	3683.45	35461	13133.7	26	15280	2.7	0.0554412	0.0962466	0.0541947	0.0940827	0.0544074	0.094452	0.0544609	0.0945448	0.0545144	0.0946377	0.430896	36276.6	13435.8	36965.9	13691.1	37631.2	13937.5	38271	14174.4	15707.8	15990.6	16214.4	16506.3
65	39371	133662	6013	1564895	24699	32521	0.53	0.66	0.43	0.45	0.5	1804	5608	1845.49	5736.98	1880.56	5845.99	1914.41	5951.21	1946.95	6052.39	39371	2734.1	23	14210	14.4	0.0458205	0.14244	0.0447903	0.139237	0.0449662	0.139784	0.0450103	0.139921	0.0450546	0.140059	0.360926	40276.5	2796.98	41041.8	2850.12	41780.5	2901.43	42490.8	2950.75	14607.9	14870.8	15079	15350.4
66	41953	28967	151822	14853	34054	34558	0.4	0.71	0.04	0.36	0.47	1744	5349	1784.11	5472.03	1818.01	5576	1850.73	5676.36	1882.2	5772.86	41953	13533.2	24	18248	3.1	0.0415703	0.1275	0.0406357	0.124633	0.0407952	0.125122	0.0408353	0.125245	0.0408754	0.125369	0.434963	42917.9	13844.5	43733.4	14107.5	44520.6	14361.5	45277.4	14605.6	18758.9	19096.6	19364	19712.5
67	34164	42887	80748	45652	2043	7008	0.44	0.65	0.54	0.52	0.53	1534	3716	1569.28	3801.47	1599.1	3873.7	1627.88	3943.42	1655.56	4010.46	34164	6570	25	11229	5.2	0.0449011	0.108769	0.0438916	0.106324	0.0440639	0.106741	0.0441071	0.106846	0.0441505	0.106951	0.328679	34949.8	6721.11	35613.8	6848.81	36254.9	6972.09	36871.2	7090.62	11543.4	11751.2	11915.7	12130.2
68	33503	68285	4588	10274	2548	4167	0.43	0.51	0.26	0.31	0.29	2404	3961	2459.29	4052.1	2506.02	4129.09	2551.13	4203.42	2594.5	4274.87	33503	2519.02	26	13138	13.3	0.0717548	0.118228	0.0701415	0.11557	0.0704168	0.116024	0.070486	0.116138	0.0705553	0.116252	0.392144	34273.6	2576.96	34924.8	2625.92	35553.4	2673.19	36157.8	2718.63	13505.9	13749	13941.5	14192.4
69	21670	94759	267	22859	67931	19441	0.8	0.63	0.71	0.66	0.74	1371	2218	1402.53	2269.01	1429.18	2312.13	1454.91	2353.74	1479.64	2393.76	21670	8025.93	27	14508	2.7	0.0632672	0.102353	0.0618448	0.100052	0.0620875	0.100445	0.0621485	0.100544	0.0622096	0.100643	0.669497	22168.4	8210.52	22589.6	8366.52	22996.2	8517.12	23387.2	8661.91	14914.2	15182.7	15395.2	15672.4
70	23277	142762	1665	241	88	4094	0.5	0.53	0.55	0.52	0.48	1457	2657	1490.51	2718.11	1518.83	2769.76	1546.17	2819.61	1572.45	2867.54	23277	12251.1	27	18349	1.9	0.062594	0.114147	0.0611867	0.111581	0.0614269	0.112019	0.0614872	0.112129	0.0615477	0.112239	0.788289	23812.4	12532.8	24264.8	12771	24701.6	13000.8	25121.5	13221.8	18862.8	19202.3	19471.1	19821.6
72	32289	0	77266	114780	7829	8886	0	1	0.81	0.67	0.54	2429	3059	2484.87	3129.36	2532.08	3188.81	2577.66	3246.21	2621.48	3301.4	32289	725.596	28	15809	44.5	0.0752269	0.0947381	0.0735355	0.0926082	0.0738242	0.0929717	0.0738967	0.093063	0.0739694	0.0931545	0.489609	33031.6	742.284	33659.2	756.388	34265.1	770.003	34847.6	783.093	16251.7	16544.2	16775.8	17077.8
74	26839	200	14561	671	77727	107223	0.58	0.27	0.31	0.69	0.46	1270	1492	1299.21	1526.32	1323.89	1555.32	1347.73	1583.31	1370.64	1610.23	26839	928.685	28	12077	28.9	0.0473192	0.0555907	0.0462553	0.0543409	0.0464369	0.0545542	0.0464825	0.0546078	0.0465282	0.0546615	0.44998	27456.3	950.045	27978	968.096	28481.6	985.521	28965.8	1002.28	12415.2	12638.6	12815.6	13046.2
75	33174	0	399	20	0	41800	0	1	1	0	0.5	1292	1476	1321.72	1509.95	1346.83	1538.64	1371.07	1566.33	1394.38	1592.96	33174	380	29	12917	87.3	0.0389462	0.0444927	0.0380705	0.0434924	0.03822	0.0436631	0.0382575	0.043706	0.0382951	0.0437489	0.389371	33937	388.74	34581.8	396.126	35204.3	403.256	35802.8	410.112	13278.7	13517.7	13706.9	13953.7
76	28631	0	0	32498	593	77500	0	0	0.71	0.67	0.64	1568	1342	1604.06	1372.87	1634.54	1398.95	1663.96	1424.13	1692.25	1448.34	28631	424.163	32	12898	67.5	0.0547658	0.0468723	0.0535345	0.0458184	0.0537447	0.0459983	0.0537975	0.0460435	0.0538504	0.0460888	0.450491	29289.5	433.919	29846	442.163	30383.2	450.122	30899.8	457.774	13259.1	13497.8	13686.8	13933.1
77	32523	0	18755	108434	66057	24420	1	0.78	0.6	0.56	0.46	1544	2443	1579.51	2499.19	1609.52	2546.67	1638.49	2592.51	1666.35	2636.59	32523	6637.35	27	13517	4.9	0.0474741	0.0751161	0.0464067	0.0734272	0.0465889	0.0737155	0.0466347	0.0737879	0.0466805	0.0738604	0.415614	33271	6790.01	33903.2	6919.02	34513.4	7043.56	35100.2	7163.3	13895.5	14145.6	14343.6	14601.8
78	23804	0	73	34	19	6499	0	0.88	1	0.56	0.45	1048	2200	1072.1	2250.6	1092.47	2293.36	1112.14	2334.64	1131.04	2374.33	23804	10349.6	28	10006	2.3	0.0440262	0.0924214	0.0430364	0.0903435	0.0432053	0.0906982	0.0432478	0.0907873	0.0432903	0.0908765	0.42035	24351.5	10587.6	24814.2	10788.8	25260.8	10983	25690.3	11169.7	10286.2	10471.3	10617.9	10809
80	21911	0	52	156542	20078	844343	0	1	0.78	0.64	0.32	856	1887	875.688	1930.4	892.326	1967.08	908.388	2002.49	923.831	2036.53	21911	7825.36	27	13778	2.8	0.0390671	0.0861211	0.0381888	0.0841849	0.0383387	0.0845153	0.0383764	0.0845984	0.0384141	0.0846815	0.628817	22415	8005.34	22840.8	8157.44	23252	8304.28	23647.3	8445.45	14163.8	14418.7	14620.6	14883.8
81	44463	0	0	0	4344	50582	0	0	0	1	0.53	2889	5319	2955.45	5441.34	3011.6	5544.72	3065.81	5644.53	3117.93	5740.48	44463	5850.39	24	14636	7.6	0.0649754	0.119628	0.0635145	0.116938	0.0637639	0.117397	0.0638265	0.117512	0.0638893	0.117628	0.329173	45485.6	5984.95	46349.9	6098.67	47184.2	6208.44	47986.3	6313.99	15045.8	15316.6	15531.1	15810.6
82	26936	415288	44927	8304	11959	44695	0.83	0.68	0.56	0.38	0.48	1149	2269	1175.43	2321.19	1197.76	2365.29	1219.32	2407.86	1240.05	2448.8	26936	1052.19	27	16025	25.6	0.0426567	0.0842367	0.0416976	0.0823428	0.0418613	0.0826661	0.0419024	0.0827473	0.0419436	0.0828286	0.594929	27555.5	1076.39	28079.1	1096.84	28584.5	1116.58	29070.4	1135.56	16473.7	16770.2	17005	17311.1
83	25634	3530	310	113245	3198	298	0.53	0.83	0.88	0.77	0.83	1217	3043	1244.99	3112.99	1268.65	3172.14	1291.48	3229.23	1313.44	3284.13	25634	6103.33	25	12289	4.2	0.047476	0.11871	0.0464086	0.116041	0.0465908	0.116496	0.0466366	0.116611	0.0466824	0.116725	0.479402	26223.6	6243.71	26721.8	6362.34	27202.8	6476.86	27665.3	6586.97	12633.1	12860.5	13040.5	13275.3
85	30536	437231	1384839	232686	33944	5621	0.83	0.64	0.8	0.6	0.61	1522	2786	1557.01	2850.08	1586.59	2904.23	1615.15	2956.51	1642.61	3006.77	30536	11309.6	26	9155	2.7	0.0498428	0.0912366	0.0487222	0.0891853	0.0489135	0.0895354	0.0489615	0.0896234	0.0490096	0.0897115	0.29981	31238.3	11569.8	31831.9	11789.6	32404.8	12001.8	32955.7	12205.8	9411.34	9580.74	9714.87	9889.74
86	39263	399	19	21	48942	232981	0	0	0	0.2	0.5	2986	5493	3054.68	5619.34	3112.72	5726.11	3168.75	5829.18	3222.61	5928.27	39263	9576.34	25	16817	4.1	0.0760512	0.139903	0.0743414	0.136757	0.0746332	0.137294	0.0747065	0.137429	0.07478	0.137564	0.428317	40166	9796.6	40929.2	9982.73	41665.9	10162.4	42374.3	10335.2	17287.9	17599.1	17845.4	18166.7
[truncated: 19 more columns]
